# Supplementary material for: Zygote structure enables pluripotent shape-transforming deployable structure
Source: PNAS Nexus. 2023 Mar 14;2(3):pgad022. doi: 10.1093/pnasnexus/pgad022 (PMC10013337; doi:10.1093/pnasnexus/pgad022)
Supplement: pgad022_Supplementary_Data [file pgad022_supplementary_data.zip]

Archive with 10 entries (10 files):
- PNASNEXUS-PNASNEXUS-2022-00977-T-s10.pdf
- PNASNEXUS-PNASNEXUS-2022-00977-T-s01.avi
- PNASNEXUS-PNASNEXUS-2022-00977-T-s02.avi
- PNASNEXUS-PNASNEXUS-2022-00977-T-s03.avi
- PNASNEXUS-PNASNEXUS-2022-00977-T-s04.avi
- PNASNEXUS-PNASNEXUS-2022-00977-T-s05.avi
- PNASNEXUS-PNASNEXUS-2022-00977-T-s06.avi
- PNASNEXUS-PNASNEXUS-2022-00977-T-s07.avi
- PNASNEXUS-PNASNEXUS-2022-00977-T-s08.docx
- PNASNEXUS-PNASNEXUS-2022-00977-T-s09.docx
